# Supplementary material for: Papillomavirus Infection as Potential Cause of Miscarriage in the Early Gestational Age: A Prospective Study
Source: Diagnostics (Basel). 2023 May 8;13(9):1659. doi: 10.3390/diagnostics13091659 (PMC10178196; doi:10.3390/diagnostics13091659)
Supplement: Supplementary file 1 [file diagnostics-13-01659-s001.zip]

Archive with 1 entries (1 files):
- diagnostics-2341718-supplementary.pdf
